# Supplementary material for: Predictive modeling of treatment-related thyroid dysfunction and prognostic implication in advanced nasopharyngeal carcinoma with PD-1 inhibitors
Source: Oncologist. 2026 Feb 25;31(4):oyag066. doi: 10.1093/oncolo/oyag066 (PMC13026421; doi:10.1093/oncolo/oyag066)
Supplement: oyag066_Supplementary_Data [file oyag066_supplementary_data.zip]

Archive with 4 entries (4 files):
- Supplementary Figure3.tif
- Supplementary Figures.docx
- Supplementary Figure_1.tif
- Supplementary Figure_2.tif
